# Supplementary material for: Is there adaptation in the human genome for taste perception and phase I biotransformation?
Source: BMC Evol Biol. 2019 Jan 31;19:39. doi: 10.1186/s12862-019-1366-7 (PMC6357387; doi:10.1186/s12862-019-1366-7)
Supplement: Supplementary file 2 — Table S1. Genes related to taste perception and biotransformation phase I analyzed in this study. Table S2. Selection tests from the 1000 Genomes Selection Browser 1.0 [54] and PopHuman [66] inspected in this study (XLSX 25 kb) [file 12862_2019_1366_MOESM2_ESM.xlsx]

## Sheet: Table S1
Table S1. Genes related to taste perception and biotransformation phase I analyzed in this study. For each gene, there is a description of the function, gene location in GRCh37/hg19 coordinates, whether it has been described under positive or balancing selection and a summary of the results of the Hierarchical boosting, the Selection Browser and PopHuman color coded (grey = non-significant; green…
					Hierarchical	XP-EHH			FST					dDAF			XP-CLR
Gene	Location	Description	Selection	Study	Boosting	CEU-CHB	CEU-YRI	CHB-YRI	CEU-CHB	CEU-YRI	CHB-YRI	Tajima's D	iHS	CEU-CHB	CEU-YRI	CHB-YRI	CEU-CHB	CEU-YRI	CHB-YRI		Neutral
TAS1R1	chr1:6615241-6639817	Umami taste receptor	Positive selection	Kim et al. 2006; Valente et al. 2018																	Positive selection
TAS1R2	chr1:19166093-19186176	Sweet taste receptor	Balancing Selection | Positive selection	Valente et al. 2018 | Kim et al. 2006																	Balancing selection
TAS1R3	chr1:1266694-1270686	Sweet and umami taste receptors	Positive selection	Kim et al. 2006; Valente et al. 2018										CEU-CHB (promotor)							Missing information
TAS2R1	chr5:9629109-9712490	Bitter taste receptor	-	Wang, Thomas, and Zhang 2004
TAS2R3	chr7:141463897-141464997	Bitter taste receptor	-	Wang, Thomas, and Zhang 2004
TAS2R4	chr7:141478242-141479235	Bitter taste receptor	-	Wang, Thomas, and Zhang 2004
TAS2R5	chr7:141490017-141491166	Bitter taste receptor	Balancing selection | n.s.	D. Risso et al. 2014 | Wang, Thomas, and Zhang 2004
TAS2R7	chr12:10954131-10955226	Bitter taste receptor	-	Wang, Thomas, and Zhang 2004
TAS2R8	chr12:10958650-10959892	Bitter taste receptor	-	Wang, Thomas, and Zhang 2004
TAS2R9	chr12:10961693-10962767	Bitter taste receptor	-	Wang, Thomas, and Zhang 2004
TAS2R10	chr12:10977916-10978957	Bitter taste receptor	-	Wang, Thomas, and Zhang 2004
TAS2R13	chr12:11060525-11062161	Bitter taste receptor	-	Wang, Thomas, and Zhang 2004
TAS2R14	chr12:11090005-11324172	Bitter taste receptor	-	Wang, Thomas, and Zhang 2004
TAS2R16	chr7:122634759-122635754	β-glucopyranosides sensitivity receptor	Positive selection | Balancing Selection | n.s.	Soranzo et al. 2005; Campbell et al. 2014 | Valente et al. 2018 | Wang, Thomas, and Zhang 2004											YRI-CEU	YRI-CHB
TAS2R19	chr12:11174218-11175219	Bitter taste receptor TAS2R48	Positive selection	Wang, Thomas, and Zhang 2004
TAS2R20	chr12:11149094-11150474	Bitter taste receptor TASR49	-	Wang, Thomas, and Zhang 2004
TAS2R30	chr12:11285557-11287243	Bitter taste receptor TAS2R47	-	Wang, Thomas, and Zhang 2004									African, Asian
TAS2R31	chr12:11182986-11184006	Bitter taste receptor TAS2R44	-	Wang, Thomas, and Zhang 2004
TAS2R38	chr7:141672431-141673573	Phenyltiocarbamide and 6-n-propylthiouracil sensitivity receptor	Balancing selection | Positive selection	Wooding et al. 2004; D. S. Risso et al. 2016; Valente et al. 2018 | Campbell et al. 2012
TAS2R39	chr7:142880512-142881528	Bitter taste receptor	-	Wang, Thomas, and Zhang 2004
TAS2R40	chr7:142919130-142920162	Bitter taste receptor	-	Wang, Thomas, and Zhang 2004									African
TAS2R41	chr7:143174966-143175889	Bitter taste receptor	-	Wang, Thomas, and Zhang 2004
TAS2R42	chr12:11338599-11339543	Bitter taste receptor TAS2R55	-	-
TAS2R43	chr12:11243886-11244912	Bitter taste receptor	-	Wang, Thomas, and Zhang 2004
TAS2R45	Unknown location chromosome 12	Bitter taste receptor	Positive selection	Wang, Thomas, and Zhang 2004
TAS2R46	chr12:11213964-11214893	Bitter taste receptor	-	Wang, Thomas, and Zhang 2004									All
TAS2R50	chr12:11138512-11139511	Bitter taste receptor	-	Wang, Thomas, and Zhang 2004
TAS2R60	chr7:143140546-143141502	Bitter taste receptor	-	Wang, Thomas, and Zhang 2004
PKD2L1	chr10:102047903-102090243	Sour taste receptor	-	-									African, European
PKD1L3	chr16:71963441-72033877	Sour taste receptor	-	-
OTOP1	chr4:4190530-4228621	Sour taste receptor	-	-									CEU
SCNN1A	chr12:6456009-6486896	Salty taste receptor	-	-
SCNN1B	chr16:23289552-23392620	Salty taste receptor	-	-									GBR, TSI
SCNN1D	chr1:1215816-1227409	Salty taste receptor	-	-										CEU-CHB	CEU-YRI		CEU-CHB/CHB-CEU	CEU-YRI
SCNN1G	chr16:23194036-23228204	Salty taste receptor	-	-									African, Asian
CYP1A1	chr15:75011883-75017951	Cytochrome enzyme	Positive selection	Li et al 2011
CYP1A2	chr15:75041185-75048543	Cytochrome enzyme	Positive selection	Wooding et al 2002; Li et al 2011; Voight 2006
CYP1B1	chr2:38294116-38337044	Cytochrome enzyme	-	-
CYP2A6	chr19:41349443-41356352	Cytochrome enzyme	Positive selection	Li et al 2011
CYP2A7	chr19:41381344-41388657	Cytochrome enzyme	-	-
CYP2A13	chr19:41594377-41602100	Cytochrome enzyme	-	-
CYP2B6	chr19:41497204-41524303	Cytochrome enzyme	Positive selection	Li et al 2011
CYP2C8	chr10:96796530-96829254	Cytochrome enzyme	Positive selection	Li et al 2011
CYP2C9	chr10:96698415-96749147	Cytochrome enzyme	Positive selection	Li et al 2011
CYP2C18	chr10:96443251-96495947	Cytochrome enzyme	-	-
CYP2C19	chr10:96447911-96613017	Cytochrome enzyme	Positive selection	Janha et al. 2014
CYP2D6	chr22:42522501-42526908	Cytochrome enzyme	Positive selection	Li et al 2011
CYP2E1	chr10:135333910-135374724	Cytochrome enzyme	Positive selection	Li et al 2011; Voight 2006									European, African
CYP2F1	chr19:41620337-41634271	Cytochrome enzyme	-	-									ITU, STU
CYP2J2	chr1:60358980-60392462	Cytochrome enzyme	-	-									GIH
CYP2R1	chr11:14899553-14913798	Cytochrome enzyme	-	-
CYP2S1	chr19:41698954-41713444	Cytochrome enzyme	-	-
CYP2U1	chr4:108852525-108874613	Cytochrome enzyme	-	-
CYP2W1	chr7:1022835-1029276	Cytochrome enzyme	-	-
CYP3A4	chr7:99354604-99381888	Cytochrome enzyme	Positive selection	Li et al 2011	Complete CEU (promoter)								Europeans, Asians		CEU-YRI
CYP3A5	chr7:99245817-99277621	Cytochrome enzyme	Positive selection	Li et al 2011									Asians					CEU-YRI
CYP3A7	chr7:99302660-99332819	Cytochrome enzyme	-	-									Asians, GBR, PEL, CLM		CEU-YRI
CYP3A43	chr7:99425636-99463718	Cytochrome enzyme	-	-	Complete CEU (promoter)								MXL
CYP4A11	chr1:47394849-47407156	Cytochrome enzyme	Positive selection	Voight 2006									Europeans
CYP4A22	chr1:47603107-47615413	Cytochrome enzyme	Positive selection	Voight 2006									ACB, KHV,
CYP4B1	chr1:47223510-47285085	Cytochrome enzyme	Positive selection	Voight 2006									Europeans, Asian, Indian
CYP4F2	chr19:15988833-16008930	Cytochrome enzyme	-	-
CYP4F3	chr19:15751707-15773635	Cytochrome enzyme	-	-
CYP4F8	chr19:15726029-15741448	Cytochrome enzyme	-	-
CYP4F11	chr19:16023177-16045677	Cytochrome enzyme	-	-									ASW
CYP4F12	chr19:15783567-15807984	Cytochrome enzyme	-	-									African
CYP4F22	chr19:15619304-15663128	Cytochrome enzyme	-	-
CYP4V2	chr4:187112674-187134610	Cytochrome enzyme	-	-
CYP4X1	chr1:47427036-47516423	Cytochrome enzyme	Positive selection	Voight 2006									Europeans,America	CEU-CHB
CYP4Z1	chr1:47533160-47583991	Cytochrome enzyme	Positive selection	Voight 2006									Europeans,Indians	CEU-CHB
CYP5A1	chr7:139476850-139720125	Cytochrome enzyme	-	-									Africans
CYP7A1	chr8:59402737-59412795	Cytochrome enzyme	-	-
CYP7B1	chr8:65500320-65711318	Cytochrome enzyme	-	-									PEL, MXL
CYP8A1	chr20:48120411-48184683	Cytochrome enzyme	-	-									ACB
CYP8B1	chr3:42897497-42917633	Cytochrome enzyme	-	-
CYP11A1	chr15:74630100-74660081	Cytochrome enzyme	-	-									Europeans, Asians
CYP11B1	chr8:143953772-143961262	Cytochrome enzyme	-	-
CYP11B2	chr8:143991975-143999259	Cytochrome enzyme	-	-									GWD
CYP17A1	chr10:104590288-104597290	Cytochrome enzyme	-	-
CYP19A1	chr15:51500254-51630807	Cytochrome enzyme	-	-
CYP20A1	chr2:204103663-204163009	Cytochrome enzyme	-	-
CYP21A2	chr6:32006042-32009447	Cytochrome enzyme	Positive selection	Szabo 2013
CYP24A1	chr20:52769988-52790512	Cytochrome enzyme	-	-									PEL
CYP26A1	chr10:94833232-94837647	Cytochrome enzyme	-	-
CYP26B1	chr2:72356367-72375167	Cytochrome enzyme	-	-
CYP26C1	chr10:94821021-94828454	Cytochrome enzyme	-	-
CYP27A1	chr2:219646472-219680016	Cytochrome enzyme	-	-	Incomplete CHB								CDX
CYP27B1	chr12:58156117-58162769	Cytochrome enzyme	-	-
CYP27C1	chr2:127941696-127977654	Cytochrome enzyme	-	-
CYP39A1	chr6:46517541-46620523	Cytochrome enzyme	-	-
CYP46A1	chr14:100150641-100193638	Cytochrome enzyme	-	-
CYP51A1	chr7:91741465-91772266	Cytochrome enzyme	-	-									African, Asian

## Sheet: Table S2
Table S2. Selection tests from the 1000 Genomes Selection Browser 1.0 (Pybus et al. 2015) and PopHuman (Casillas et al. 2018) inspected in this study.
Method family	Test	Description	Browser
Allele Frequency Spectrum	Tajima’s D	Comparison of estimates of the number of segregating sites and the mean pairwise differences between sequences	1000 Genomes Selection Browser 1.0 and PopHuman
Linkage Disequilibrium Structure	XP-EHH	Cross-population extended haplotype homozygosity test	1000 Genomes Selection Browser 1.0 and PopHuman
Linkage Disequilibrium Structure	iHS	Log ratio between two integrated haplotype homozygosity scores	1000 Genomes Selection Browser 1.0 and PopHuman
Population Differentiation	FST	Difference in the allele frequency between two populations	1000 Genomes Selection Browser 1.0 and PopHuman
Population Differentiation	Delta DAF	Difference of Derived Allele Frequencies between two populations	1000 Genomes Selection Browser 1.0 and PopHuman
Population Differentiation	XP-CLR	Multilocus allele frequency differentiation between two populations	1000 Genomes Selection Browser 1.0
